# Supplementary material for: Electrochemically Deposited MoS2 and MnS Multilayers on Nickel Substrates in Inverse Opal Structure as Supercapacitor Microelectrodes
Source: Micromachines (Basel). 2023 Jan 31;14(2):361. doi: 10.3390/mi14020361 (PMC9961811; doi:10.3390/mi14020361)
Supplement: Supplementary file 1 [file micromachines-14-00361-s001.zip]

Archive with 1 entries (1 files):
- micromachines-2077525-supplementary.pdf
